# Supplementary material for: Decoding the Role of Astrocytes in the Entorhinal Cortex in Alzheimer’s Disease Using High-Dimensional Single-Nucleus RNA Sequencing Data and Next-Generation Knowledge Discovery Methodologies: Focus on Drugs and Natural Product Remedies for Dementia
Source: Front Pharmacol. 2022 Feb 28;12:720170. doi: 10.3389/fphar.2021.720170 (PMC8918735; doi:10.3389/fphar.2021.720170)
Supplement: Supplementary file 6 [file Table4.XLSX]

## Sheet: IPG_rep50697_meta_genes_table
Supplementary Table 4. 93 Common Genes in the Astrocytes AD vs Healthy
Gene Name	logfc (Astrocytes_AD00203 vs. Astrocytes_H00201 - snRNASeq)	adjpv (Astrocytes_AD00203 vs. Astrocytes_H00201 - snRNASeq)	logfc (Astro_AD00205 vs. Astro_H00201 - snRNASeq)	adjpv (Astro_AD00205 vs. Astro_H00201 -snRNASeq))	logfc (Astrocytes_AD00206 vs. Astrocytes_H00201 -snRNASeq)	adjpv (Astrocytes_AD00206 vs. Astrocytes_H00201 - snRNASeq)
ADAMTS17	-1.01349	1e-06	-0.378685	1e-06	-0.733312	1e-06
ADGRV1	-0.631487	1e-06	-0.310182	1e-06	-0.431719	1e-06
AGBL4	-0.632783	1e-06	-0.320107	1e-06	-0.350384	1e-06
APOE	-0.844119	1e-06	-0.415902	1e-06	-1.10737	1e-06
ARHGAP24	-0.757822	1e-06	-0.376325	1e-06	-0.454695	1e-06
ATP5I	0.515962	0.000216171	0.417897	1e-06	0.349788	1e-06
C1orf61	-0.72869	1e-06	-0.508915	1e-06	-0.929366	1e-06
CACNB2	-0.463973	1e-06	-0.383762	1e-06	-0.394345	1e-06
CDC37	-0.346785	0.0158338	-0.338153	1e-06	-0.361852	1e-06
CSGALNACT1	-0.614952	1e-06	-0.368118	1e-06	-0.37481	1e-06
CST3	-0.310076	0.0235098	-0.357314	1e-06	-0.393715	1e-06
EGLN3	-0.324579	0.00160271	-0.415228	1e-06	-0.501804	1e-06
EMX2	-0.656208	1e-06	-0.335252	1e-06	-0.683169	1e-06
ESRRG	-0.620239	1e-06	-0.412979	1e-06	-0.604509	1e-06
ETNPPL	-0.936044	1e-06	-0.523874	1e-06	-0.68066	1e-06
FAM155A	-0.73292	1e-06	-0.454582	1e-06	-0.465522	1e-06
FAM184A	-0.718372	1e-06	-0.56513	1e-06	-0.605573	1e-06
FOS	0.486719	0.0192542	-0.640427	1e-06	0.301019	1e-06
FSTL5	-0.456079	1e-06	-0.316441	1e-06	-0.324295	1e-06
FUT9	-0.467579	1e-06	-0.346773	1e-06	-0.478276	1e-06
GABRA2	-0.659353	1e-06	-0.452976	1e-06	-0.699615	1e-06
GABRB1	-0.623417	1e-06	-0.512331	1e-06	-0.7585	1e-06
GALNT18	-0.440661	8.93669e-06	-0.365911	1e-06	-0.352859	1e-06
GAREM1	-0.615394	1e-06	-0.41367	1e-06	-0.632933	1e-06
GFAP	1.21774	1e-06	0.379347	1e-06	0.553044	1e-06
GLUD1	-0.927722	1e-06	-0.428224	1e-06	-0.621297	1e-06
GNA14	-0.671774	1e-06	-0.504618	1e-06	0.554984	1e-06
GNA14-AS1	-0.892743	1e-06	-0.566739	1e-06	1.18748	1e-06
GPC5	-0.977102	1e-06	-0.395134	1e-06	-0.79202	1e-06
GPM6A	-0.533896	1e-06	-0.441175	1e-06	-0.620487	1e-06
GRM3	-0.748136	1e-06	-0.624916	1e-06	-1.00626	1e-06
HES1	-1.08221	1e-06	-0.766697	1e-06	-0.691305	1e-06
HES4	-0.832942	1e-06	-0.485864	1e-06	-0.859484	1e-06
HSP90AA1	1.69403	1e-06	0.633872	1e-06	0.449115	1e-06
HSPA1A	2.31559	1e-06	0.49607	1e-06	0.526341	1e-06
HSPA1B	1.36981	1e-06	0.745331	1e-06	0.987627	1e-06
INTU	-0.497333	1e-06	-0.398399	1e-06	-0.501609	1e-06
LINC00461	-0.684309	1e-06	-0.391515	1e-06	-0.730877	1e-06
LINGO1	0.848867	1e-06	0.693596	1e-06	-0.418622	1e-06
LMO3	-0.442632	1e-06	-0.315397	1e-06	-0.579966	1e-06
LRRC3B	-0.769122	1e-06	-0.519872	1e-06	-0.586736	1e-06
LRRC4C	-0.863647	1e-06	-0.513779	1e-06	-0.703196	1e-06
LSAMP	-0.463907	1e-06	-0.343869	1e-06	-0.484807	1e-06
LSAMP-AS1	-1.26044	1e-06	-1.26979	1e-06	0.426422	1e-06
MGAT4C	-0.863009	1e-06	-0.362377	1e-06	-0.729898	1e-06
MIR99AHG	-0.419445	1e-06	-0.412208	1e-06	-0.385637	1e-06
MSI2	-0.747023	1e-06	-0.411086	1e-06	-0.722058	1e-06
NCAM1	-1.39265	1e-06	0.714891	1e-06	0.43022	1e-06
NEAT1	1.27586	1e-06	0.580371	1e-06	0.759543	1e-06
NHSL1	-0.563457	1e-06	-0.50248	1e-06	-0.635334	1e-06
NKAIN3	-1.34844	1e-06	-0.560948	1e-06	-0.892071	1e-06
NKAIN4	-0.509651	1e-06	-0.324486	1e-06	-0.656009	1e-06
NRXN1	-0.90172	1e-06	-0.556724	1e-06	-0.83462	1e-06
NTM	-0.911071	1e-06	-0.340348	1e-06	-0.466774	1e-06
NTRK2	-0.584621	1e-06	-0.314255	1e-06	-0.6386	1e-06
OAF	-0.54012	1e-06	-0.409884	1e-06	-0.564759	1e-06
OPHN1	-0.717574	1e-06	-0.49619	1e-06	-0.424399	1e-06
P2RY14	-0.560447	1e-06	-0.482543	1e-06	0.888009	1e-06
PAMR1	-1.1959	1e-06	-0.435213	1e-06	-0.56193	1e-06
PCDH9-AS2	-0.467051	1e-06	-0.539511	1e-06	1.0235	1e-06
PDE4D	-0.733553	1e-06	-0.399152	1e-06	-0.484257	1e-06
PDE5A	-0.332078	5.86806e-06	-0.421604	1e-06	0.45205	1e-06
PDE7B	-0.842289	1e-06	-0.349771	1e-06	-0.477238	1e-06
PDGFRB	-0.361933	1e-06	-0.312989	1e-06	-0.398673	1e-06
PHLPP1	-0.383929	1e-06	-0.446276	1e-06	-0.579949	1e-06
PIK3C2A	-0.656016	1e-06	-0.586226	1e-06	-0.689563	1e-06
PPP1R3C	-0.383711	1e-06	-0.661217	1e-06	-0.458254	1e-06
PREX2	-0.665613	1e-06	-0.3427	1e-06	-0.561029	1e-06
PTN	-0.545088	1e-06	-0.59157	1e-06	-0.831757	1e-06
RAB34	-0.559653	1e-06	-0.367434	1e-06	-0.427729	1e-06
RBM6	0.330609	3.51005e-05	0.305162	0.0069008	0.435278	1e-06
RGS7	-0.640122	1e-06	-0.425064	1e-06	-0.525509	1e-06
RHOJ	-0.432607	1e-06	-0.322604	1e-06	-0.494905	1e-06
RNF19B	0.657377	1e-06	0.401495	1.02407e-06	0.808024	1e-06
RNF219-AS1	-1.30415	1e-06	-0.346805	1e-06	-0.818	1e-06
SH3RF1	-0.443683	1e-06	-0.402186	1e-06	-0.503936	1e-06
SLC1A2	-0.919144	1e-06	-0.442454	1e-06	-0.895483	1e-06
SLC30A10	-0.969643	1e-06	0.475595	1e-06	-0.331466	1e-06
SLC4A4	-0.603577	1e-06	-0.406399	1e-06	-0.532466	1e-06
SLC8A1	-0.819941	1e-06	-0.361263	1e-06	-0.327534	1.5149e-06
SLCO1C1	-0.37697	1e-06	-0.331222	1e-06	-0.390432	1e-06
STK33	-0.518812	1e-06	-0.384551	1e-06	-0.302967	1e-06
STON2	-0.43933	1e-06	-0.462189	1e-06	-0.530591	1e-06
TENM2	-0.640238	1e-06	-0.369248	1e-06	-0.300964	1e-06
TMEM108	-0.716368	1e-06	-0.336236	1e-06	-0.467693	1e-06
TMEM132B	-0.440337	1e-06	-0.307329	1e-06	-0.505485	1e-06
TNIK	-0.799547	1e-06	-0.525929	1e-06	-0.707623	1e-06
TRIM9	-0.46839	5.3433e-06	-0.514432	1e-06	-0.642184	1e-06
TUBB2B	-0.329893	1e-06	-0.467667	1e-06	-0.324257	1e-06
WIF1	-1.03827	1e-06	-0.909404	1e-06	-1.00283	1e-06
ZFP36L1	-0.339137	0.000829219	-0.383723	1e-06	-0.33701	1e-06
ZMAT1	-0.417439	1.64027e-05	-0.431708	1e-06	-0.59896	1e-06
ZSWIM6	-0.309832	9.06189e-06	-0.350541	1e-06	-0.557625	1e-06
